# Supplementary material for: From chromatogram to analyte to metabolite. How to pick horses for courses from the massive web resources for mass spectral plant metabolomics
Source: Gigascience. 2017 May 17;6(7):1–20. doi: 10.1093/gigascience/gix037 (PMC5499862; doi:10.1093/gigascience/gix037)
Supplement: Additional File [file gix037_supp.xls]

## Sheet: Summary
Summary of resources for mass spectrometry based metabolomics
Name	Link	Class	Functions	Language	GUI	Data	Organism	Plant specific	Recommendation	Last updated	Accessed on	References
FragPred	http://pattilab.wustl.edu/software/FragPred/index.php	Acquisition	Optimization	R	N	MRM		N		2014-06-19	2017-05-03	Nikolskiy et al., 2015
MUSCLE	http://www.muscleproject.org/	Acquisition	Optimization	C++, Java	Y	LC-MS2		N			Site not active	Bradbury et al., 2015
BioStatFlow	http://biostatflow.org/	Analysis	Statistics	Internet	N	LC-MS, GC-MS		N		2016-10-24	2017-05-03	http://biostatflow.org/
COVAIN	http://www.univie.ac.at/mosys/software.html	Analysis	Statistics	MATLAB, C	Y	LC-MS, GC-MS		N		2014-02-14	2017-05-03	Sun and Weckwerth, 2012
DeviumWeb	https://github.com/dgrapov/DeviumWeb	Analysis	Statistics	R	N	LC-MS, GC-MS		N		2016-02-05	2017-05-03	https://github.com/dgrapov/DeviumWeb
Fusion	https://fusion.cebitec.uni-bielefeld.de/Fusion/login	Analysis	Statistics	Internet	N	LC-MS, GC-MS		N			2017-05-03	https://fusion.cebitec.uni-bielefeld.de/Fusion/login
KMMDA	https://works.bepress.com/debashis_ghosh/60/	Analysis	Missing values	R	N	LC-MS, GC-MS		N		2014-04-09	2017-05-03	Zhan et al., 2015
MathDAMP	http://mathdamp.iab.keio.ac.jp/	Analysis	Statistics	Mathematica	N	LC-MS, GC-MS		N		2006-05-01	2017-05-03	Baran et al., 2006
MetaboLyzer	https://sites.google.com/a/georgetown.edu/fornace-lab-informatics/home/metabolyzer	Analysis	Statistics	Pyton, R	N	LC-MS		N		2013-12-03	2017-05-03	Mak et al., 2013
metabomxtr	https://bioconductor.org/packages/release/bioc/html/metabomxtr.html	Analysis	Missing values	R	N	LC-MS, GC-MS		N		2017-04-24	2017-05-03	Nodzenski et al., 2014
MetabR	http://metabr.r-forge.r-project.org/	Analysis	Normalization_Analysis	R	Y	LC-MS, GC-MS		N		2012-08-31	2017-05-03	Ernest et al., 2012
metaP-Server	http://metap.helmholtz-muenchen.de/metap2/	Analysis		R, Internet	Y	MS2		N		2010-11-23	2017-05-03	Kastenmüller et al., 2010
mixOmics	http://mixomics.org/	Analysis	statistics	R	N	LC-MS, GC-MS		N		2017-02-27	2017-05-03	http://mixomics.org/
MPA-RF	https://code.google.com/archive/p/my-research-list/downloads	Analysis		Matlab	N	LC-MS, GC-MS		N		2013-05-18	2017-05-03	Huang et al., 2013
MSPrep	https://sourceforge.net/projects/msprep/	Analysis	Statistics	R	N	LC-MS, GC-MS		N		2014-07-29	2017-05-03	Hughes et al., 2014
Pathomx	http://pathomx.org/	Analysis		Python, Matlab, R		LC-MS, GC-MS		N		2014-10-24	2017-05-03	Fitzpatrick et al., 2014
PeakANOVA	http://research.ics.aalto.fi/mi/software/peakANOVA/	Analysis	Statistics	R	N	LC-MS		N		2013-11-15	2017-05-03	Suvitaival et al., 2014
SPICA	https://sites.google.com/a/georgetown.edu/fornace-lab-informatics/home/spica	Analysis		Python	N	LC-MS		N		2014-06-26	2017-05-03	Mak et al., 2015
CFM-ID	http://cfmid.wishartlab.com/	Annotation	In silico	Internet	Y	LC-MS2, EI-MS		N	*	2016-11-16	2017-05-03	Allen et al., 2014
CSI:FingerID	http://www.csi-fingerid.org/	Annotation	In silico	Internet	Y	MS2		N	**	2016-02-02	2017-05-03	Dührkop et al., 2015
FingerID	http://research.ics.aalto.fi/kepaco/fingerid/index.html	Annotation	In silico	Python	N	MS2		N	*	2016-10-12	2017-05-03	Heinonen et al., 2012
HR3	www.metalign.nl	Annotation		C, C++	Y	LC-MS, GC-MS		N		2014-02-17	2017-05-03	Lommen, 2014
IOKR	https://www.ncbi.nlm.nih.gov/pmc/articles/PMC4908330/	Annotation	In silico		N	MSMS		N	*		2017-05-03	Brouard et al., 2016
MAGMa	https://www.emetabolomics.org/	Annotation	In silico	Java, Internet	Y	MSn		N		2017-02-07	2017-05-03	Ridder et al., 2014
MassTRIX	http://masstrix3.helmholtz-muenchen.de/masstrix3/	Annotation		Internet	Y	MS		N		2011-12-06	2017-05-03	Suhre and Schmitt-Kopplin, 2008
MetabNet	https://sourceforge.net/projects/metabnet/	Annotation		R	N	LC-MS		N		2016-04-26	2017-05-03	Uppal et al., 2015
Metabolome searcher	http://procyc.westcent.usu.edu/cgi-bin/MetaboSearcher.cgi	Annotation		Internet				N			2017-05-03	Dhanasekaran et al., 2015
MetaboSearch	http://omics.georgetown.edu/metabosearch.html	Annotation	Mass match	Java	Y	LC-MS, GC-MS		N			2017-05-03	Zhou et al., 2012
MetAssign	http://mzmatch.sourceforge.net/MetAssign.php	Annotation		Java	Y	LC-MS		N		2014-01-14	2017-05-03	Daly et al., 2014
MetFrag	http://msbi.ipb-halle.de/MetFragBeta/	Annotation	In silico	Java, R, Internet	Y	MS2		N		2017-02-17	2017-05-03	Ruttkies et al., 2016
MetFusion	http://msbi.ipb-halle.de/MetFusion/	Annotation	In silico_Spectra match	Java, Internet	Y	MS2		N			Site not active	Gerlich and Neumann, 2013
MFSearcher	http://webs2.kazusa.or.jp/mfsearcher/index.html	Annotation	Mass match	Java	Y	LC-MS, GC-MS		N		2017-03-17	2017-05-03	Sakurai et al., 2013
MI-Pack	http://www.biosciences-labs.bham.ac.uk/viant/mipack/	Annotation		Python	N	MS		N		2010-03-03	2017-05-03	Weber and Viant, 2010
MolFind	http://metabolomics.pharm.uconn.edu/?q=Software.html	Annotation		Java	Y	LC-MS		N		2016-11-11	2017-05-03	Menikarachchi et al., 2012
MS-FINDER	http://prime.psc.riken.jp/Metabolomics_Software/MS-FINDER/index.html	Annotation		C#	Y	MSMS		N	**	2017-05-01	2017-05-03	Tsugawa et al., 2016
PlantMAT	https://sourceforge.net/projects/plantmat/	Annotation		Visual Basic, excel	Y	LC-MS		Y	*	2016-11-30	2017-05-03	Qiu et al., 2016
ProbMetab	http://labpib.fmrp.usp.br/methods/probmetab/	Annotation		R	N	LC-MS		N		2013-11-05	2017-05-03	Silva et al., 2014
PUTMEDID-LCMS	http://www.mcisb.org/resources/putmedid.html	Annotation		Java, Taverna	Y	LC-MS		N		2011-02-28	2017-05-03	Brown et al., 2011
Sirius	https://bio.informatik.uni-jena.de/software/sirius/	Annotation		Java	Y	MS2		N	*	2017-02-15	2017-05-03	Böcker et al., 2009
AtMetExpress	http://prime.psc.riken.jp/lcms/AtMetExpress/	Database	Samples	Internet		LC-MS, MS2	Arabidopsis thaliana	Y		2009-07-04	2017-05-03	Matsuda et al., 2010
BioCyc	http://biocyc.org/	Database	Pathway	Internet			Several	N		2016-12-07	2017-05-03	Caspi et al., 2008
Bio-MassBank	http://bio.massbank.jp/	Database	Samples	Internet		LC-MS, GC-MS, MS2	Several	N		2013-06-17	2017-05-03	http://bio.massbank.jp/
BioMeta	http://biometa.cmbi.ru.nl/	Database	Literature	Internet		Metabolites, Reactions	Several	N		2007-08-21	2017-05-03	Ott and Vriend, 2006
BioPhytMol	http://ab-openlab.csir.res.in/biophytmol/	Database	Literature	Internet		anti-mycobacterial phytomolecules and plant extracts	Several	Y			2017-05-03	Sharma et al., 2014
BKM-react	http://bkm-react.tu-bs.de/	Database	Literature	Internet		Reactions	Several	N		2017-01-01	2017-05-03	Lang et al., 2011
ChEBI	http://www.ebi.ac.uk/chebi/	Database	Literature	Internet		Compunds		N		2017-05-01	2017-05-03	Hastings et al., 2015
ChemBank	http://chembank.broadinstitute.org/	Database	Literature	Internet		Compunds		N			2017-05-03	Seiler et al., 2008
ChEMBL	https://www.ebi.ac.uk/chembl/	Database	Literature	Internet		Compunds		N		2016-11-08	2017-05-03	Gaulton et al., 2012
Chemspider	http://www.chemspider.com/	Database	Literature	Internet		Compunds		N		2017-05-03	2017-05-03	Pence and Williams, 2010
Dr. Duke's Phytochemical and Ethnobotanical Databases	https://phytochem.nal.usda.gov/phytochem/search	Database	Literature	Internet		Phytochemicals	Several	Y		2016-08-30	2017-05-03	https://phytochem.nal.usda.gov/phytochem/search
EssOilDB	http://nipgr.res.in/Essoildb/	Database	Literature	Internet		Essential oils	Several	Y			2017-05-03	Kumari et al., 2014
Flavonoid viewer	http://metabolomics.jp/wiki/Main_Page	Database	Literature	Internet		Metabolites	Several	Y		2014-03-13	2017-05-03	Arita and Suwa, 2008
GNPS	https://gnps.ucsd.edu/ProteoSAFe/static/gnps-splash.jsp	Database	Literature	Internet		MS2	Several	Y		2017-03-24	2017-05-03	Wang et al., 2016
Golm metabolome database - GMD	http://gmd.mpimp-golm.mpg.de/	Database	Standards	Internet		GC–MS		Y	**	2017-02-17	2017-05-03	Hummel et al., 2007
Gramene	http://www.gramene.org/	Database	Pathway	Internet			Crops and model plant species	Y	*	2016-11-14	2017-05-03	Tello-Ruiz et al., 2015
HMDB	http://www.hmdb.ca/	Database	Literature	Internet		Compounds		N		2017-04-30	2017-05-03	Wishart et al., 2012
ISDB	http://oolonek.github.io/ISDB/	Database	In silico	Python_Bash		Secondary metabolites		Y	*	2016-06-29	2017-05-03	Allard et al., 2016
isoMETLIN	https://isometlin.scripps.edu/	Database	In silico_Standards_Labaled	Internet		LCMS, MS2		N			2017-05-03	Cho et al., 2014
KaPPA-View4	http://kpv.kazusa.or.jp/	Database	Pathway	Internet			Several	N		2016-06-06	2017-05-03	Sakurai et al., 2011
KBase	http://kbase.us/	Database	Several	Jupyter Notebook	Y		Several	Y		2016-12-06	2017-05-03	Arkin et al., 2016
KEGG	http://www.genome.jp/kegg/	Database	Pathway	Internet			Several	N	*	2017-04-01	2017-05-03	Kanehisa and Goto, 2000
KNApSAcK	http://kanaya.naist.jp/knapsack_jsp/top.html	Database	Literature	Internet		Compounds	Several	Y	**	2015-03-30	2017-05-03	Afendi et al., 2012
KOMIC Market	http://webs2.kazusa.or.jp/komics/	Database	Samples_Standards	Internet		LC-MS	Several	Y		2013-04-17	2017-05-03	Iijima et al., 2008
kpath	http://browser.kpath.khaos.uma.es/	Database	Pathway	Internet			Several	N			2017-05-03	Navas-Delgado et al., 2015
MaConDa	http://www.maconda.bham.ac.uk/	Database	Contaminants	Internet		LC-MS, GC-MS		N	*	2012-08-22	2017-05-03	Weber et al., 2012
MASSBANK	http://www.massbank.jp/index-e.html	Database	Standards	Internet		GC–MS, LC–MS, CE–MS, MS2		N	**	2015-02-27	2017-05-03	Horai et al., 2010
MassBase	http://webs2.kazusa.or.jp/massbase/	Database	Samples	Internet		GC–MS, LC–MS, CE–MS	Several	N		2017-03-31	2017-05-03	http://webs2.kazusa.or.jp/massbase/
MeKO	http://prime.psc.riken.jp/meko/	Database	Samples	Internet		GC-MS	Arabidopsis thaliana	Y		2014-04-28	2017-05-03	Fukushima et al., 2014
MetaboLights	http://www.ebi.ac.uk/metabolights/	Database	Samples	Internet		LC-MS, GC-MS, MS2	Several	N		2017-05-03	2017-05-03	Haug et al., 2012
MetabolomeXchange	http://www.metabolomexchange.org/site/	Database	Repository	Internet		LC-MS, GC-MS, MS2	Several	N		2017-05-03	2017-05-03	Cook et al., 2016
Metabolomics Workbench	http://www.metabolomicsworkbench.org/	Database	Repository	Internet		LC-MS, GC-MS, MS2	Several	N			2017-05-03	Sud et al., 2015
MetaCrop	http://metacrop.ipk-gatersleben.de	Database	Pathway	Internet			Crop species	Y			2017-05-03	Schreiber et al., 2011
MetaCyc	http://metacyc.org/index.shtml	Database	Pathway	Internet			Several	N		2017-04-28	2017-05-03	Caspi et al., 2008
MetCCS	http://www.metabolomics-shanghai.org/MetCCS/	Database	ion mobility	Internet		In silico ion mobility		N		2017-03-30	2017-05-03	Zhou et al., 2016
METLIN	http://metlin.scripps.edu/	Database	Standards	Internet		LC–MS, MS2		N	**		2017-05-03	Smith et al., 2005
MetNetDB	http://metnetonline.org/	Database	Pathways	Internet	Y		Arabidopsis, Glycine max and Vitis vinifera	Y			2017-05-03	Sucaet et al., 2012
MetRxn	http://ec2-54-213-167-41.us-west-2.compute.amazonaws.com/	Database	Biochemical reactions	Internet			Several	N		2014-08-04	2017-05-03	Kumar et al., 2012
MINE	http://minedatabase.mcs.anl.gov/#/home	Database	In silico	Java, Perl, Python				N		2017-05-03	2017-05-03	Jeffryes et al., 2015
MMCD	http://mmcd.nmrfam.wisc.edu/	Database	Samples, Literature	Internet		(LC)-MS, MS2, NMR	Arabidopsis thaliana	N		2008-04-01	2017-05-03	Cui et al., 2008
MMsINC	http://mms.dsfarm.unipd.it/mmsinc.html	Database	Literature_in silico	Internet		Compounds		N			2017-05-03	Masciocchi et al., 2009
Mona	http://mona.fiehnlab.ucdavis.edu/	Database	Literature	Internet		GC–MS, LC–MS, CE–MS, MSn		N	**	2017-05-02	2017-05-03	http://mona.fiehnlab.ucdavis.edu/
Moto DB	http://www.ab.wur.nl/moto/	Database	Samples	Internet		LC-MS	Solanum lycopersicum	Y		2006-02-01	2017-05-03	Moco et al., 2006
MPMR	http://metnetweb.gdcb.iastate.edu/mpmr_public/	Database	Samples	Internet		LC-MS	Medicinal plants	Y		2014-06-07	2017-05-03	Wurtele et al., 2012
MS2T	http://prime.psc.riken.jp/lcms/ms2tview/ms2tview.html	Database	Samples, Standards	Internet		GC–MS, LC–MS, CE–MS, MSn	Arabidopsis, rice, wheat, and soybean	Y		2009-04-07	2017-05-03	Matsuda et al., 2009
MS-MS Fragment Viewer	http://webs2.kazusa.or.jp/msmsfragmentviewer/	Database	Standards	Internet		LC-FT/ICR-MS		N		2009-08-25	2017-05-03	http://webs2.kazusa.or.jp/msmsfragmentviewer/
mzCloud	https://www.mzcloud.org/	Database	Standards	Internet		LC–MS, MSn		N	*		2017-05-03	https://www.mzcloud.org/
NaDH	http://nadh.ice.mpg.de/	Database	Samples	Internet		LC–MS, MS2	Nicotiana attenuata	Y		2016-11-23	2017-05-03	Brockmöller et al., 2017
NIST Chem WebBook	http://webbook.nist.gov/chemistry/	Database	Standards	Internet		GC–MS		N		2015-02-09	2017-05-03	http://webbook.nist.gov/chemistry/
Optimas-DW	http://www.optimas-bioenergy.org/optimas_dw	Database	Samples	Internet		GC-MS, LC-MS	Zea mays	Y			2017-05-03	Colmsee et al., 2012
Plant/Eukaryotic and Microbial Systems Resource (PMR)	http://metnetweb.gdcb.iastate.edu/PMR/	Database	Samples	Internet		GC-MS, LC-MS	Several	Y		2016-09-13	2017-05-03	Hur et al., 2013
PlantCyc	http://www.plantcyc.org/	Database	Pathway	Internet			Several	Y	*	2016-06-02	2017-05-03	http://www.plantcyc.org/
PubChem	http://pubchem.ncbi.nlm.nih.gov/	Database	Literature	Internet		Compounds		N			2017-05-03	Kim et al., 2015
ResPect	http://spectra.psc.riken.jp/	Database	Literature, Samples	Internet		MSn	Phytochemicals	Y		2013-10-02	2017-05-03	Sawada et al., 2012
SDBS	http://sdbs.db.aist.go.jp/sdbs/cgi-bin/cre_index.cgi	Database	Standards	Internet		GC-MS		N		2017-02-03	2017-05-03	http://sdbs.db.aist.go.jp/sdbs/cgi-bin/cre_index.cgi
SoyMetDB	http://soymetdb.org/	Database	Samples	Internet		LC-MS, GC-MS	Glycine max, Arabidopsis thaliana	Y			2017-05-03	Joshi et al., 2010
Spektraris	http://langelabtools.wsu.edu/spektraris/	Database	Standards	Internet		LC-MS	Phytochemicals	Y		2014-08-10	2017-05-03	Cuthbertson et al., 2013
T3DB	www.t3db.ca	Database	Literature	Internet		GC-MS, MS2	Toxins	N		2017-05-01	2017-05-03	Wishart et al., 2015
UNPD	http://pkuxxj.pku.edu.cn/UNPD/	Database	Literature	Internet		Metabolites	Several	N	*		2017-05-03	Gu et al., 2013
vocBinBase	http://fiehnlab.ucdavis.edu/projects/VocBinBase	Database	Volitiles	Java, Groovy	Y	GC-MS	Volitiles	Y		2016-02-16	2017-05-03	Skogerson et al., 2011
WEIZMASS/MatchWeiz	https://github.com/AharoniLab/MatchWeiz	Database	Standards	R	N	LC-MS		Y	**	2016-10-25	2017-05-03	Shahaf et al., 2016
WikiPathways	http://wikipathways.org/index.php/WikiPathways	Database	Pathways	Internet			Several	N		2017-05-02	2017-05-03	Kelder et al., 2009
EXIMS	http://exims.sourceforge.net/	Imaging	Processing_Analysis	Matlab	N	MALDI-MS		N		2015-02-27	2017-05-03	Wijetunge et al., 2015
OpenMSI	https://openmsi.nersc.gov/openmsi/client/	Imaging		HDF5, Internet	Y			N		2016-03-01	2017-05-03	Rübel et al., 2013
BiNChE	http://www.ebi.ac.uk/chebi/tools/binche/	Interpretation	Enrichment analysis	Internet	Y			N			2017-05-03	Moreno et al., 2015
ChemTreeMap	http://ajing.github.io/ChemTreeMap/	Interpretation	Visualization	Python, JavaScript	Y			N		2017-04-10	2017-05-03	Lu and Carlson, 2016
FunRich	http://www.funrich.org/	Interpretation	Enrichment analysis	Internet	Y			N		2016-09-12	2017-05-03	Pathan et al., 2015
IIS	http://www.lge.ibi.unicamp.br/lnbio/IIS/	Interpretation	Integration	Internet	Y	LC-MS, GC-MS		N		2014-05-22	2017-05-03	Carazzolle et al., 2014
IMPaLA	http://impala.molgen.mpg.de/	Interpretation	Pathway	Internet	Y			N		2017-01-01	2017-05-03	Kamburov et al., 2011
InCroMAP	http://www.ra.cs.uni-tuebingen.de/software/InCroMAP/	Interpretation	Pathway	Java	Y			N		2013-05-26	2017-05-03	Eichner et al., 2014
iPATH	http://pathways.embl.de/	Interpretation	Pathway	Internet	Y			N		2011-01-13	2017-05-03	Yamada et al., 2011
MapMan	http://mapman.gabipd.org/web/guest/mapman	Interpretation	Pathway		Y			N	*	2013-06-19	2017-05-03	Usadel et al., 2009
MBRole	http://csbg.cnb.csic.es/mbrole2/	Interpretation	Enrichment analysis	internet	Y			N			2017-05-03	López-Ibáñez et al., 2016
MetaMapR	http://dgrapov.github.io/MetaMapR/	Interpretation	Network	R	Y	MS		N		2016-02-05	2017-05-03	Grapov et al., 2015
MetaNetter	http://apps.cytoscape.org/apps/metanetter	Interpretation	Visualization	Java	Y	HR-MS		N		2007-10-24	2017-05-03	Jourdan et al., 2008
MetCirc	https://www.bioconductor.org/packages/release/bioc/html/MetCirc.html	Interpretation	Comparative analysis	R	Y	MS2		N	*	2017-04-24	2017-05-03	Naake & Gaquerel, 2017
MetFamily	http://msbi.ipb-halle.de/MetFamily/	Interpretation		R	Y	LCMS2		N	*	2017-04-03	2017-05-03	Treutler et al., 2016
MPEA	http://ekhidna.biocenter.helsinki.fi/poxo/mpea/	Interpretation	Enrichment analysis	Perl	Y			N		2016-02-23	2017-05-03	Kankainen et al., 2011
Paintomics	http://bioinfo.cipf.es/paintomics/	Interpretation	Integration, Visualization	Perl, Python	Y			N		2017-04-28	2017-05-03	García-Alcalde et al., 2011
PAPi	http://www.bioconductor.org/packages/release/bioc/html/PAPi.html	Interpretation	Visualization	R	N			N		2017-04-27	2017-05-03	Aggio et al., 2010
Pathos	http://motif.gla.ac.uk/Pathos/	Interpretation	Visualization	Java	Y			N			2017-05-03	Leader et al., 2011
PathVisio	http://www.pathvisio.org/	Interpretation	Visualization	Java	Y			N		2016-11-24	2017-05-03	Kutmon et al., 2015
PathWhiz	http://smpdb.ca/pathwhiz	Interpretation	Visualization	Internet	Y			N		2016-06-25	2017-05-03	Pon et al., 2015
ProMeTra	https://www.cebitec.uni-bielefeld.de/polyomics/index.php/comics-software/75-prometra	Interpretation	Visualization_integration	Perl_Java_AJAX	Y			N			2017-05-03	Neuweger et al., 2009
RepExplore	http://www.repexplore.tk	Interpretation	Enrichment analysis		Y			N			Site not active	Glaab and Schneider, 2015
TrackSM	http://metabolomics.pharm.uconn.edu/?q=Software.html	Interpretation		Java	N	Compound structure		N	*	2014-10-21	2017-05-03	Hamdalla et al., 2015
VANTED	https://immersive-analytics.infotech.monash.edu/vanted/	Interpretation	Visualization, Integration	Java	Y			N		2016-09-16	2017-05-03	Rohn et al., 2012
VaLID	http://neurolipidomics.ca/	Lipdomics	Processing_Annotation_Analysis	Internet, Java	Y	LC-MS		N		2017-01-11	2017-05-03	Blanchard et al., 2013
ALEX	http://mslipidomics.info/contents/?page_id=133	Lipidomics	Processing_Annotation_Analysis	Python, C++, lisp, PHP	Y	LC-MS		N		2013-09-26	2017-05-03	Husen et al., 2013
ARALIP	http://aralip.plantbiology.msu.edu/pathways/pathways	Lipidomics	In silico database	Internet			Arabidopsis thaliana	Y			2017-05-03	http://aralip.plantbiology.msu.edu/pathways/pathways
LDA	http://genome.tugraz.at/lda/lda_description.shtml	Lipidomics	Processing_Annotation_Analysis	Java	Y	LC-MS		N		2013-11-28	2017-05-03	Hartler et al., 2011
LICRE	https://sites.google.com/site/licrerepository/	Lipidomics	Processing_Annotation_Analysis	MATLAB	N			N		2014-09-25	2017-05-03	Wong et al., 2014
LIMSA	http://www.helsinki.fi/science/lipids/software.html	Lipidomics	Processing_Annotation_Analysis	Microsoft Excel add-on	Y	LC-MS		N		2006-10-20	2017-05-03	Haimi et al., 2006
LIPID MAPS	http://www.lipidmaps.org/index.html	Lipidomics	Database	Internet				N			2017-05-03	Sud et al., 2007
LIPIDBANK	http://lipidbank.jp/	Lipidomics	Database	Internet				N		2007-06-19	2017-05-03	Watanabe et al., 2000
LipidBlast	http://fiehnlab.ucdavis.edu/projects/LipidBlast/	Lipidomics	Database	Internet		LC-MS, MS2		N		2014-04-17	2017-05-03	Kind et al., 2013
LipidHome	http://www.ebi.ac.uk/metabolights/lipidhome/	Lipidomics	In silico	Internet				N			2017-05-03	Foster et al., 2013
Lipid-Pro	http://www.neurogenetics.biozentrum.uni-wuerzburg.de/verbundprojekte/services/lipidpro/	Lipidomics	Processing_Annotation_Analysis	Internet	Y	LC-MS2		N			Site not active	Ahmed et al., 2015
LipidQA	http://lipidqa.dom.wustl.edu/	Lipidomics	Processing_Annotation_Analysis	Internet, C++	Y	MS2		N			2017-05-03	Song et al., 2007
LipidXplorer	https://wiki.mpi-cbg.de/lipidx/Main_Page	Lipidomics	Processing_Annotation_Analysis	Python	Y	LC-MS2		N		2017-03-01	2017-05-03	Herzog et al., 2012
LOBSTAHS	http://bioconductor.org/packages/release/bioc/html/LOBSTAHS.html	Lipidomics	Processing_Annotation_Analysis	R	N	LC-MS		N		2017-04-24	2017-05-03	Collins et al., 2016
MRM-DIFF	http://prime.psc.riken.jp/Metabolomics_Software/	Lipidomics	Processing_Annotation_Analysis	C#, Microsoft .Net	Y	LC-MS		N		2017-05-01	2017-05-03	Tsugawa et al., 2014
SwissLipids	http://www.swisslipids.org/	Lipidomics	In silico database	Internet				N		2017-10-01	2017-05-03	Aimo et al., 2015
HayStack	http://binf-app.host.ualr.edu/haystack/	Multiple	Processing_Analysis	Perl, R, PHP, MySQL	Y	LC-MS		N	*	2014-12-11	2017-05-03	Grace et al., 2014
MAIT	https://www.bioconductor.org/packages/release/bioc/html/MAIT.html	Multiple		R	N	LCMS		N	*	2016-10-17	2017-05-03	Fernández-Albert et al., 2014
MarVis-Suite	http://marvis.gobics.de/	Multiple	Processing_Analysis_Interpretation	Matlab	Y	LC-MS, GC-MS		N	*	2014-09-11	2017-05-03	Kaever et al., 2015
MassCascade	https://github.com/tomas-pluskal/masscascade	Multiple	Processing_Annotation	Java	Y	LC-MS		N	*	2014-08-04	2017-05-03	Beisken et al., 2014
MAVEN	http://genomics-pubs.princeton.edu/mzroll/index.php	Multiple	Processing_Analysis_Visualization		Y	LC-MS		N	*	2013-01-28	2017-05-03	Melamud et al., 2010
MeltDB	https://meltdb.cebitec.uni-bielefeld.de/cgi-bin/login.cgi	Multiple	Processing_Analysis_Annotation_Interpretation	Java, Perl	Y	LC-MS, GC-MS		N	*		2017-05-03	Neuweger et al., 2008
MetaboAnalyst	http://www.metaboanalyst.ca/	Multiple	Processing_Analysis	R_Java	Y	LC-MS, GC-MS		N	**	2017-04-12	2017-05-03	Xia et al., 2015
Metabolome Express	https://www.metabolome-express.org/	Multiple	Processing_Analysis_Repository	Internet	Y	GC-MS	Several	N			2017-05-03	Carroll et al., 2010
metaMS	http://www.bioconductor.org/packages/release/bioc/html/metaMS.html	Multiple	Processing_annotation	R	N	GC-MS		N		2017-04-24	2017-05-03	Wehrens et al., 2014
MetMSLine	http://wmbedmands.github.io/MetMSLine/	Multiple	Processing_Analysis	R	N	LC-MS		N		2017-03-29	2017-05-03	Edmands et al., 2014
MetSign	http://metaopen.sourceforge.net/metsign.html	Multiple	Annotation_Analysis	MATLAB	N	LC-MS		N		2013-07-16	2017-05-03	Wei et al., 2011
MultiAlign	https://omics.pnl.gov/software/multialign	Multiple	Processing_Analysis	Microsoft .NET_C++_C#	Y	LC-MS		N		2016-12-16	2017-05-03	LaMarche et al., 2013
mzMatch	http://mzmatch.sourceforge.net/	Multiple	Processing_Annotation	Java_R	N	LC-MS		N	**	2015-08-24	2017-05-03	Scheltema et al., 2011
MZmine 2	http://mzmine.github.io/	Multiple	Processing_Analysis_Annotation	Java, R	Y	LC-MS, GC-MS		N	**	2017-04-10	2017-05-03	Pluskal et al., 2010
SMART	http://www.stat.sinica.edu.tw/hsinchou/metabolomics/SMART.htm	Multiple	Processing_Analysis	R	Y	LC-MS, GC-MS		N		2016-07-26	2017-05-03	Liang et al., 2016
XCMS online	https://xcmsonline.scripps.edu/landing_page.php?pgcontent=mainPage	Multiple	Processing_Analysis	R	Y	LC-MS, GC-MS		N		2016-11-01	2017-05-03	Tautenhahn et al., 2012
BatMass	http://www.batmass.org/	Other	Visualization	Java	Y	LC-MS, GC-MS		N		2017-03-22	2017-05-03	Avtonomov et al., 2016
Chemical Translation Service (CTS)	http://cts.fiehnlab.ucdavis.edu/	Other	Translation of chemical identifiers	Internet, Groovy_Java, Grails, PostgreSQL	Y	Compounds, Identifiers		N			2017-05-03	Wohlgemuth et al., 2010
jmzTab	http://mztab.googlecode.com	Other	Data convertion	Java	Y (and command line interface available)	MS		N		2014-06-20	2017-05-03	Xu et al., 2014
Mass++	http://www.mspp.ninja/?lang=en_us	Other	Visualization	C++, VB.NET, C#.NET	Y	LC-MS, GC-MS		N		2015-07-16	2017-05-03	Tanaka et al., 2014
MASSyPup	http://www.lababi.bioprocess.org/index.php/14-sample-data-articles/78-massypup	Other	Multiple tools	Linux distribution	YN	LC-MS, GC-MS		N	*	2016-12-07	2017-05-03	Winkler, 2014
Metab2MeSH	http://metab2mesh.ncibi.org/	Other	Literature Search	Internet				N			2017-05-03	Sartor et al., 2012
Metabolonote	http://metabolonote.kazusa.or.jp/Main_Page	Other	Database, Metadata management	Internet				N		2014-10-23	2017-05-03	Ara et al., 2015
MetaDB	https://github.com/rmylonas/MetaDB	Other	Metadata	R, Java, Grails, Tomcat, MySQL	Y	LC-MS, GC-MS		N		2014-11-04	2017-05-03	Franceschi et al., 2014
MetMask	http://metmask.sourceforge.net/	Other	Metabolite identifiers	Python, SQLite	N			N		2009-11-25	2017-05-03	Redestig et al., 2010
msConvert	http://proteowizard.sourceforge.net/tools.shtml	Other	Data conversion		Y	MS		N	**	2015-11-13	2017-05-03	http://proteowizard.sourceforge.net/
mzmatch.R	http://mzmatch.sourceforge.net/	Other	Data exchange	R				N		2015-08-24	2017-05-03	Scheltema et al., 2011
PeakML	http://mzmatch.sourceforge.net/	Other	File format					N		2015-08-24	2017-05-03	Scheltema et al., 2011
PhenoMeter	https://www.metabolome-express.org/phenometer.php	Other	Search tool		Y			N			2017-05-03	Carroll et al., 2015
QTREDS	http://qtreds.crs4.it	Other	Data/Metadata management	Ruby, Rails	Y			N			2017-05-03	Palla et al., 2014
RMassBank	http://www.bioconductor.org/packages/release/bioc/html/RMassBank.html	Other	Database tool	R	N	MSMS		N		2017-04-24	2017-05-03	Stravs et al., 2013
SpeckTackle	https://bitbucket.org/sbeisken/specktackle	Other	Visualisation	JavaScript	N	MS, IR, NMR		N		2017-03-03	2017-05-03	Beisken et al., 2015
SPLASH	http://splash.fiehnlab.ucdavis.edu/	Other	Spectra identifier	Java, C++, Python, C#, R, Ruby, Scala	N	MS		N		2016-12-13	2017-05-03	Wohlgemuth et al., 2016
MASTR-MS	https://muccg.github.io/mastr-ms/	Other	Data/Metadata management	Internet, Python, PostgreSQL/MySQL	Y	LCMS, GCMS		N		2016-05-30	2017-05-03	Hunter et al., 2017
MetPP	http://metaopen.sourceforge.net/metpp.html	Processign		Matlab		GCxGCMS		N		2014-08-12	2017-05-03	Wei et al., 2013
ADAP-GC 3.0	http://www.du-lab.org/software.html	Processing	Detaction_Alignment_Deconvolution	R, C++, Java	Y	GC-MS		N		2017-03-31	2017-05-03	Ni et al., 2016
ALLocator	https://allocator.cebitec.uni-bielefeld.de	Processing	Deconvolution	Java, R, Internet	Y	LC-MS		N	*		2017-05-03	Kessler et al., 2014
AMDIS	http://www.amdis.net/	Processing			Y	GC-MS		N	*	2012-07-25	2017-05-03	Stein, 1999
apLCMS	http://web1.sph.emory.edu/apLCMS/	Processing	Detection_Alignment	R	N	LC-MS		N		2016-09-12	2017-05-03	Yu et al., 2009
AStream	http://www.urr.cat/AStream/AStream.html	Processing	Deconvolution	R	N	LC-MS		N		2014-03-12	2017-05-03	Alonso et al., 2011
CAMERA	http://www.bioconductor.org/packages/release/bioc/html/CAMERA.html	Processing	Deconvolution	R	N	LC-MS		N	**	2017-04-24	2017-05-03	Kuhl et al., 2011
Corrector	http://www.mpimp-golm.mpg.de/719693/Bioinformatik-Tools	Processing	Isotopic correction	C++	N	LC-MS, GC-MS		N		2011-08-22	2017-05-03	Huege et al., 2014
Cosmiq	http://www.bioconductor.org/packages/release/bioc/html/cosmiq.html	Processing	Detection	R	N	LC-MS		N		2017-04-24	2017-05-03	http://www.bioconductor.org/packages/devel/bioc/html/cosmiq.html
Credentialing Features	http://pattilab.wustl.edu/software/credential/credential.php	Processing	Optimization	R	N	LC-MS, GC-MS		N		2015-01-28	2017-05-03	Mahieu et al., 2014
decoMS2	http://pattilab.wustl.edu/software/decoms2/decoms2.php	Processing	Deconvolution	R	N	LC-MS2		N		2013-02-25	2017-05-03	Nikolskiy et al., 2013
EasyLCMS	http://www.easylcms.es/	Processing	Quantification	Microsoft .NET/Silverlight 4.0, Internet	Y	LC-MS		N			2017-05-03	Fructuoso et al., 2012
EigenMS	http://sourceforge.net/projects/eigenms/	Processing	Normalization	R	N	LC-MS		N		2015-12-01	2017-05-03	Karpievitch et al., 2015
eRah	https://cran.r-project.org/web/packages/erah/index.html	Processing		R	N	GC-MS		N	*	2017-01-14	2017-05-03	Domingo-Almenara et al., 2016
geoRge	https://github.com/jcapelladesto/geoRge	Processing	Isotopic Enrichment	R	N	LC-MS		N	*	2016-11-04	2017-05-03	Capellades et al., 2015
GridMass	http://bioinformatica.mty.itesm.mx/GridMass	Processing	Detection	Java	Y	LC-MS		N		2017-04-26	2017-05-03	Treviño et al., 2015
ICT	https://github.com/jungreuc/isotope_correction_toolbox/	Processing	Isotopic correction	Perl	N	LC-MS, GC-MS, MS2		N		2015-08-27	2017-05-03	Jungreuthmayer et al., 2016
Ideom	http://mzmatch.sourceforge.net/ideom.php	Processing		Microsoft Excel add-on	Y	LCMS		N		2015-08-24	2017-05-03	Creek et al., 2012
iMet-Q	http://ms.iis.sinica.edu.tw/comics/Software_iMet-Q.html	Processing	Detection_Alignment	C#	Y	LC-MS		N		2015-10-02	2017-05-03	Chang et al., 2016
intCor	http://b2slab.upc.edu/software-and-downloads/intensity-drift-correction/	Processing	Normalization	R	N	LC-MS		N		2014-05-08	2017-05-03	Fernández-Albert et al., 2014
IsoCor	http://metasys.insa-toulouse.fr/software/isocor/	Processing	Isotopic correction	Python	Y	LC-MS, GC-MS		N		2011-11-17	2017-05-03	Millard et al., 2012
Isotopologue Parameter Optimization (IPO)	https://github.com/glibiseller/IPO	Processing	Optimization	R	N	LC-MS, GC-MS		N		2017-04-07	2017-05-03	Libiseller et al., 2015
Mass Isotopolome Analyzer (MIA)	http://massisotopolomeanalyzer.lu/	Processing	Isotopic Enrichment	C++	Y	GC-MS		N	**	2017-02-06	2017-05-03	Weindl et al., 2016
Massifquant	https://github.com/topherconley/optimize-it	Processing	Detection	R	N	LC-MS, GC-MS		N		2017-02-17	2017-05-03	Conley et al., 2014
Maui-VIA	http://bimsbstatic.mdc-berlin.de/kempa/software/kempaSoftware.html	Processing		Java	Y	GC-MS		N		2014-12-17	2017-05-03	Kuich et al., 2014
Meta-B	http://bioconductor.org/packages/release/bioc/html/Metab.html	Processing		R	N	GC-MS		N		2017-04-24	2017-05-03	Aggio et al., 2011
MetaboliteDetector	http://metabolitedetector.tu-bs.de/	Processing		C++	Y	GC-MS		N		2014-11-05	2017-05-03	Hiller et al., 2009
MetaboQC	http://evolution.haifa.ac.il/index.php/component/k2/item/146	Processing	Optimization	C++	N	LC-MS		N		2010-09-20	2017-05-03	Brodsky et al., 2010
MetAlign	http://www.wur.nl/nl/Expertises-Dienstverlening/Onderzoeksinstituten/rikilt/show/MetAlign.htm	Processing	Detection_Alignment	C++	N	LC-MS, GC-MS		N		2012-10-05	2017-05-03	Lommen, 2009
MetaQuant	http://bioinformatics.org/metaquant/	Processing		Java	Y	GC-MS		N		2008-01-15	2017-05-03	Bunk et al., 2006
MET-COFEA	http://bioinfo.noble.org/manuscript-support/met-cofea/	Processing	Detection_Alignment	C++	Y	LC-MS		N	*	2014-04-17	2017-05-03	Zhang et al., 2014
MET-COFEI	http://bioinfo.noble.org/manuscript-support/met-cofei/	Processing		C++, C++/CLI	Y	GC-MS		N		2014-04-16	2017-05-03	http://bioinfo.noble.org/manuscript-support/met-cofei/
MetDIA	http://www.metabolomics-shanghai.org/software.php	Processing		R	N	LC-MS2		N		2016-07-25	2017-05-03	Li et al., 2016
MetExtract	https://code.google.com/archive/p/metextract/	Processing	Isotopic enrichment	C++	N	LC-MS		N		2012-03-19	2017-05-03	Bueschl et al., 2012
MET-IDEA	http://bioinfo.noble.org/download/	Processing	Detection_Alignment	Microsoft .NET	Y	LC-MS, GC-MS		N		2012-05-03	2017-05-03	Broeckling et al., 2006
MetNormalizer	http://www.metabolomics-shanghai.org/softwaredetail.php?id=39	Processing	Normalization	R	N	LC-MS, GC-MS		N		2015-11-24	2017-05-03	Shen et al., 2016
MetTailor	https://sourceforge.net/projects/mettailor/	Processing	Alignment_Normalization	R	N	LC-MS, GC-MS		N		2015-08-20	2017-05-03	Chen et al., 2015
MET-Xalign	http://bioinfo.noble.org/manuscript-support/met-xalign/index.php	Processing	Alignment	C++, Microsoft .NET	Y	LC-MS		N	*	2015-06-23	2017-05-03	Zhang et al., 2015
MMSAT	http://powcs.med.unsw.edu.au/research/adult-cancer-program/services-resources/mmsat	Processing	Alignment	C++, Python	Y	SRM		N		2016-02-15	2017-05-03	Wong et al., 2011
MRMAnalyzer	http://www.metabolomics-shanghai.org/softwaredetail.php?id=34	Processing		R	N	MRM		N	*	2016-02-01	2017-05-03	Cai et al., 2015
MRMPROBS	http://prime.psc.riken.jp/Metabolomics_Software/	Processing	Detection	C#	Y	MRM		N	**	2017-05-01	2017-05-03	Tsugawa et al., 2013
MS2Analyzer	https://sourceforge.net/projects/ms2analyzer/	Processing		Java	Y	MS2		N		2016-11-18	2017-05-03	Ma et al., 2014
MS2LDA	https://github.com/sdrogers/MS2LDA	Processing		Python	N			N		2016-09-09	2017-05-03	van der Hooft et al., 2016
MSClust	http://www.wur.nl/nl/Expertises-Dienstverlening/Onderzoeksinstituten/rikilt/show/MetAlign.htm	Processing	Deconvolution	C++	Y	LC-MS, GC-MS		N		Download unavailable	2017-05-03	Tikunov et al., 2012
MS-DIAL	http://prime.psc.riken.jp/Metabolomics_Software/MS-DIAL/index.html	Processing		C#, Microsoft .Net	Y	LC-MS2		N	*	2017-05-01	2017-05-03	Tsugawa et al., 2015
MSFACTs	http://bioinfo.noble.org/download/	Processing	Alignment	Java	Y	LC-MS, GC-MS		N		2003-08-22	2017-05-03	Duran et al., 2003
mzMatch–ISO	http://mzmatch.sourceforge.net/	Processing	Isotopic enrichment	R	Y	LC-MS		N	*	2015-08-24	2017-05-03	Chokkathukalam et al., 2013
Normalyzer	http://quantitativeproteomics.org/normalyzer	Processing	Normalization	R	Y	MS		N	*	2015-01-08	2017-05-03	Chawade et al., 2014
Peak-grouping-alignment	https://github.com/joewandy/peak-grouping-alignment	Processing	Alignment	Python	N	LC-MS		N		2015-01-20	2017-05-03	Wandy et al., 2015
PTW	https://github.com/rwehrens/ptw	Processing	Alignment	R	N	LC-MS		N		2017-03-06	2017-05-03	Wehrens et al., 2015
PyMS	https://code.google.com/archive/p/pyms/	Processing	Detaction_Alignment_Deconvolution	Python	N	GC-MS		N		2012-02-16	2017-05-03	O'Callaghan et al., 2012
RAMClustR	https://github.com/cbroeckl/RAMClustR	Processing	Deconvolution	R	N	LC-MS, MS2		N		2016-02-03	2017-05-03	Broeckling et al., 2014
RAMSY	http://depts.washington.edu/nwmrc/RAMSY	Processing	Deconvolution	Matlab, Internet	Y	LC-MS, GC-MS, MS2		N			2017-05-03	Gu et al., 2013
SIMAT	http://bioconductor.org/packages/release/bioc/html/SIMAT.html	Processing	Optimization	R	N	GC-MS		N		2017-04-24	2017-05-03	Ranjbar et al., 2015
SpectConnect	http://spectconnect.mit.edu/	Processing	Conserved metabolite	Python, C	Y	GC-MS		N		2010-07-15	2017-05-03	Styczynski et al., 2007
TagFinder	http://www.mpimp-golm.mpg.de/10871/Supplementary_Materials	Processing	Detection_Alignment_Annotation	Java	Y	GC-MS		N	*	2011-08-22	2017-05-03	Luedemann et al., 2008
TargetSearch	http://bioconductor.org/packages/release/bioc/html/TargetSearch.html	Processing		R_C	Y	GC-MS		N	*	2017-04-24	2017-05-03	Cuadros-Inostroza et al., 2009
TNO-DECO	https://github.com/NetherlandsMetabolomicsCentre/TNO-DECO	Processing	Detection_Deconvolution	MATLAB	Y	GC-MS		N		2013-12-24	2017-05-03	Jellema et al., 2010
TracMass 2	http://pubs.acs.org/doi/full/10.1021/ac403905h#notes-2	Processing	Detection_Alignment	MATLAB	Y	LC-MS, GC-MS		N		2013-11-29	2017-05-03	Tengstrand et al., 2014
X13CMS	http://pattilab.wustl.edu/software/x13cms/x13cms.php	Processing	Isotopic Enrichment	R	N	LC-MS, GC-MS		N		2015-03-23	2017-05-03	Huang et al., 2014
XCMS	https://bioconductor.org/packages/release/bioc/html/xcms.html	Processing	Detection_Alignment	R	N	LC-MS, GC-MS		N	**	2017-04-24	2017-05-03	Smith et al., 2006
xMSanalyzer	https://sourceforge.net/projects/xmsanalyzer/	Processing	Detection_Alignment	R	N	LC-MS		N		2016-02-11	2017-05-03	Uppal et al., 2013
Yamss	http://bioconductor.org/packages/release/bioc/html/yamss.html	Processing	Detection_Alignment	R	N	GC-MS, LC-MS		N		2017-04-24	2017-05-03	http://bioconductor.org/packages/release/bioc/html/yamss.html
QCScreen	https://sourceforge.net/projects/qcscreen/	Processing	Quality control	Python_R	Y	LCMS		N		2017-01-26	2017-05-03	Simader et al., 2015
KOMICS	http://www.kazusa.or.jp/komics/	Repository	Tools	Internet				N			2017-05-03	Sakurai et al., 2014
MetaOpen	http://metaopen.sourceforge.net/	Repository	Tools	Internet				N			2017-05-03	http://metaopen.sourceforge.net/
OMICtools	https://omictools.com/	Repository	Tools	Internet				N	*		2017-05-03	Henry et al., 2014
PRIMe	http://prime.psc.riken.jp/	Repository	Tools	Internet				N			2017-05-03	Sakurai et al., 2013
*	Special interest
**	Outstanding interest
